# Supplementary material for: Differential Amino Acid Uptake and Depletion in Mono-Cultures and Co-Cultures of Streptococcus thermophilus and Lactobacillus delbrueckii subsp. bulgaricus in a Novel Semi-Synthetic Medium
Source: Microorganisms. 2022 Sep 1;10(9):1771. doi: 10.3390/microorganisms10091771 (PMC9505316; doi:10.3390/microorganisms10091771)
Supplement: Supplementary file 1 [file microorganisms-10-01771-s001.zip]

Archive with 1 entries (1 files):
- microorganisms-1881764-supplementary.pdf
